# Supplementary material for: Renal replacement therapy for children throughout the world: the need for a global registry
Source: Pediatr Nephrol. 2017 Dec 22;33(5):863–71. doi: 10.1007/s00467-017-3863-5 (PMC5861175; doi:10.1007/s00467-017-3863-5)
Supplement: Supplementary file 3 — (XLS 227 kb) [file 467_2017_3863_MOESM3_ESM.xls]

## Sheet: Pop Based HD
Countries with pop based HD registry status				International Collaboration
Continent	Country	Contact Name	Contact e-mail	Registry status	Literature search results	International	Intercontinental	Pop total	Childhood pop	Percentage children	%
Europe	Albania # □	Diamant Shtiza	diamantshtiza@yahoo.com	PopBasedNatl+IPDN		ESPN	IPDN	2889167	535831	18.5462	0.0280274
Southern America	Argentina # %	Paula Coccia	paula.coccia@hospitalitaliano.org.ar	IncompIPDN	Argentina Registry of Chronic Dialysis		IPDN	43416755	1.09385e+07	25.1942	0.572154
Oceania	Australia @	Sean Kennedy	sean.kennedy@unsw.edu.au	PopBasedNatl		ANZDATA		23781169	4.44662e+06	18.6981	0.232587
Europe	Austria# □	Reinhard Kramar	rkramar@aon.at	PopBasedNatl+IPDN	Österr. Dialyse and Transplantationsregister (OEDTR)	ESPN	IPDN	8611088	1.22343e+06	14.2076	0.0639934
Asia	Bangladesh %	Syed Saimul Huque	saimul264@yahoo.com	IncompReg				160995642	4.74083e+07	29.447	2.47976
Europe	Belarus # □	Sergey Baiko	baiko@yandex.ru	PopBasedNatl+IPDN		ESPN	IPDN	9513000	1.52857e+06	16.0682	0.079954
Europe	Belgium □	Koen Van Hoeck	koen.vanhoeck@uza.be	PopBasedNatl	Nederlandstalige Belgische vereniging voor Nefrologie (NBVN)	ESPN		11285721	1.9123e+06	16.9444	0.100026
Northern America	Canada	Dr Colin White	cwhite@cw.bc.ca	PopBasedNatl	Canadian Organ Replacement Registry			35851774	5.72627e+06	15.9721	0.299521
Asia	China %	Jie DIng	djnc_5855@126.com	IncompReg				1371220000	2.36283e+08	17.2316	12.3591
Europe	Czech Republic □	Karel Vondrak	8080@seznam.cz	PopBasedNatl		ESPN		10551219	1.5871e+06	15.0419	0.0830157
Europe	Denmark □	James Heaf	heaf@dadlnet.dk	PopBasedNatl	The Danish National Registry on Regular Dialysis and Transplantation	ESPN		5676002	958166	16.881	0.0501183
Europe	Finland □	Kai Rönnholm	kai.ronnholm@hus.fi	PopBasedNatl	Finnish Registry for Kidney Disease	ESPN		5482013	895669	16.3383	0.0468493
Europe	France □	Harambat	jerome.harambat@chu-bordeaux.fr	PopBasedNatl	REIN	ESPN		66808385	1.23486e+07	18.4835	0.645909
Europe	Georgia %	Tinatin Davitaia	d_tiko@hotmail.com	IncompReg				3679000	637477	17.3275	0.0333442
Europe	Germany □	Franz Schaefer	franz.schaefer@med.uni-heidelberg.de	PopBasedNatl		ESPN		81413145	1.04908e+07	12.8858	0.548734
Europe	Greece □	Nikoleta Printza	nprintza@gmail.com	PopBasedNatl	Greek National Renal Registry	ESPN		10823732	1.58052e+06	14.6023	0.0826712
Asia	Hong Kong	Wai Ming Lai	laiwm2@ha.org.hk	PopBasedNatl	Hong Kong Renal Registry			7305700	873811	11.9607	0.045706
Asia	India # %	Arvind Bagga	arvindbagga@hotmail.com	IncompIPDN			IPDN	1311050527	3.77427e+08	28.7881	19.7419
Asia	Indonesia %	Risky Vitria Prasetyo	kikiprasetyo14@gmail.com	IncompReg				257563815	7.13256e+07	27.6924	3.73079
Asia	Iran # %	Nakysa Hooman	hooman.n@iums.ac.ir	IncompIPDN			IPDN	79109272	18677281	23.6095	0.976942
Asia	Iraq	Shatha Hussain Ali	shathah666@yahoo.com	PopBasedNatl				36423395	1.49273e+07	40.9828	0.780795
Europe	Italy □	Enrico Verrina	enricoverrina@gaslini.org	PopBasedNatl	Italian Registry of Dialysis and Transplantation	ESPN		8380400	2.33256e+06	27.8335	0.122008
Asia	Japan	Motoshi Hattori	hattori@kc.twmu.ac.jp	PopBasedNatl	Japanese National Registry on Pediatric ESRD			126958472	1.63211e+07	12.8555	0.853701
Europe	Lithuania □ %	Augustina Jankauskiene	augustinajankauskiene@yahoo.com	IncompReg		ESPN		2910199	422412	14.5149	0.0220949
Asia	Malaysia	Yam Ngo LIM	ynlim57@gmail.com	PopBasedNatl	Malaysian Dialysis and Transplant Registry			30331007	7.58821e+06	25.018	0.396912
Asia	Myanmar %	Yi Yi Khin	yiyikhin@gmail.com	IncompReg				53897154	1.4849e+07	27.5506	0.776698
Europe	Netherlands □	Jaap Groothoff	j.w.groothoff@amc.uva.nl	PopBasedNatl	Renine	ESPN		16936520	2.79847e+06	16.5233	0.146378
Oceania	New Zealand # @	William Wong	wwong@adhb.govt.nz	PopBasedNatl+IPDN		ANZDATA	IPDN	4595700	928649	20.2069	0.0485743
Europe	Norway □	Anna Bjerre	abjerre@ous-hf.no	PopBasedNatl	Norwegian Renal Registry	ESPN		5195921	933631	17.9685	0.048835
Southern America	Peru	Reyner Loza	reyfe@hotmail.com	PopBasedNatl				31376670	8.75272e+06	27.8956	0.457824
Asia	Philippines # %	Ofelia Dela Rosa De Leon	ofiedoc@yahoo.com	IncompIPDN	Philippine Renal Disease Registry		IPDN	100699395	3.2172e+07	31.9485	1.6828
Europe	Poland □	Aleksandra Zurowska	azur@gumed.edu.pl	PopBasedNatl	Polish Registry of RRT in Children	ESPN		37999494	5.67951e+06	14.9463	0.297075
Europe	Portugal □	Conceicao Mota	conceicaocmota@gmail.com	PopBasedNatl		ESPN		10348648	1.45433e+06	14.0533	0.0760708
Europe	Romania □	Liliana Garneata	lilianagarna@yahoo.com	PopBasedNatl	Romanian Renal Registry (RRR)	ESPN		19832389	3.0781e+06	15.5206	0.161005
Asia	Saudi Arabia %	Jameela A Kari	jkari@doctors.org.uk	IncompReg				31540372	9.01487e+06	28.582	0.471536
Europe	Serbia □	Dusan Paripovic	dusanparipovic73@gmail.com	PopBasedNatl		ESPN		7098247	1.15704e+06	16.3003	0.0605205
Asia	Singapore	Hui-Kim Yap	hui_kim_yap@nuhs.edu.sg	PopBasedNatl	Singapore Renal Registry			5535002	860303	15.543	0.0449994
Europe	Slovakia □	Gabriel Kolvek	gabriel.kolvek@gmail.com	PopBasedNatl		ESPN		5424050	820314	15.1236	0.0429077
Europe	Slovenia □	Nina Battelino	nina.battelino@mf.uni-lj.si	PopBasedNatl	Slovenian Renal Replacement Therapy Registry	ESPN		2063768	305116	14.7844	0.0159596
Africa	South Africa	Mignon McCulloch	mignon.mcculloch@uct.ac.za	PopBasedNatl	South African Renal Registry			54956920	1.6069e+07	29.2392	0.840511
Asia	South Korea # %	Il-Soo Ha	ilsooha@snu.ac.kr	IncompIPDN	Korean Renal Registry		IPDN	50617045	7.08269e+06	13.9927	0.37047
Europe	Spain # □	Angel Alonso	aamelgar@salud.madrid.org	PopBasedNatl+IPDN	Dialysis and Transplant Registry of the Spanish Society of Nephrology	ESPN	IPDN	46418269	6.90782e+06	14.8817	0.361323
Africa	Sudan	Rashid Ellidir	ellidir1@hotmail.com	PopBasedNatl	The National Center for Kidney Diseases Sudan			40234882	1.62964e+07	40.5033	0.852409
Europe	Sweden □	Maria Stendahl	maria.stendahl@rjl.se	PopBasedNatl	Swedish Renal Registry (SRR)	ESPN		9798871	1.69372e+06	17.2849	0.0885926
Asia	Thailand %	Pornchai Kingwatanakul	pking718@gmail.com	IncompReg				67959359	1.20361e+07	17.7108	0.629567
Asia	Turkey □	Rezan Topaloglu	rezantopaloglu@hacettepe.edu.tr	PopBasedNatl		ESPN		78665830	2.01939e+07	25.6705	1.05627
Europe	Ukraine # □ %	Dmytro Ivanov	ivanovdd@i.kiev.ua	IncompIPDN		ESPN	IPDN	45198200	6.74701e+06	14.9276	0.352912
Asia	United Arab Emirates # %	Eva Simkova	ESimkova@dha.gov.ae	IncompIPDN	United Arab Emirates Renal Diseases Registry		IPDN	9156963	1.27625e+06	13.9375	0.0667561
Europe	United Kingdom □	Manish Sinha	manish.sinha@nhs.net	PopBasedNatl	UKRR	ESPN		65138232	1.15778e+07	17.7742	0.605594
Southern America	Uruguay	Anabella Rebori	anabellarebori@gmail.com	PopBasedNatl				3431555	734867	21.415	0.0384383
Northern America	USA	Bradley Warady	bwarady@cmh.edu	PopBasedNatl	USRDS			321418820	6.091e+07	18.9503	3.18598
											57.1566
% = Indicated that some but not all patients are followed in a national registry
# = contributes to IPDN
□ = contributes to ESPN
@ = contributes to ANZDATA
Potentiele IPDN landen voor HD
New Zealand	ANZDATA
Albania	ESPN
Belarus	ESPN
Spain	ESPN
Austria	ESPN

## Sheet: Pop Based PD
	Countries with pop based PD registry status
Continent	Country	Contact	Contact email	Registry Status PD	Literature search result	International	Intercontinental	Pop total	Childhood pop	Childhood %	%
Europa	Albania □ #	Diamant Shtiza	diamantshtiza@yahoo.com	PopBasedNatl		ESPN		2889167	535831	18.5462	0.0280274
Southern America	Argentina	Paula Coccia	paula.coccia@hospitalitaliano.org.ar	PopBasedNatl	Argentina Registry of Chronic Dialysis			43416755	1.09385e+07	25.1942	0.572154
Oceania	Australia @	Sean Kennedy	sean.kennedy@unsw.edu.au	PopBasedNatl		ANZDATA		23781169	4.44662e+06	18.6981	0.232587
Europa	Austria □ #	Reinhard Kramar	rkramar@aon.at	PopBasedNatl+IPDN	Österr. Dialyse and Transplantationsregister OEDTR)	ESPN	IPDN	8611088	1.22343e+06	14.2076	0.0639934
Asia	Bangladesh %	Syed Saimul Huque	saimul264@yahoo.com	IncompReg				160995642	4.74083e+07	29.447	2.47976
Europa	Belarus □ #	Sergey Baiko	baiko@yandex.ru	PopBasedNatl+IPDN		ESPN	IPDN	9513000	1.52857e+06	16.0682	0.079954
Europa	Belgium □	Koen Van Hoeck	koen.vanhoeck@uza.be	PopBasedNatl	Nederlandstalige Belgische vereniging voor Nefrologie (NBVN)	ESPN		11285721	1.9123e+06	16.9444	0.100026
Southern America	Brazil %	Vera Koch	vkoch@terra.com.br	IncompReg	Brazilian Registry of Dialysis (RBD/SBN)			207847528	4.78624e+07	23.0276	2.50351
Northern America	Canada	Dr Colin White	cwhite@cw.bc.ca	PopBasedNatl	Canadian Organ Replacement Registry			35851774	5.72627e+06	15.9721	0.299521
Europa	Czech Republic □	Karel Vondrak	8080@seznam.cz	PopBasedNatl		ESPN		10551219	1.5871e+06	15.0419	0.0830157
Europa	Denmark	James Heaf	heaf@dadlnet.dk	PopBasedNatl	Danish National Registry on Regular Dialysis and Transplantation			5676002	958166	16.881	0.0501183
Europa	Finland □ #	Kai Rönnholm	kai.ronnholm@hus.fi	PopBasedNatl+IPDN	Finnish Registry for Kidney Disease	ESPN	IPDN	5482013	895669	16.3383	0.0468493
Europa	France □	Harambat	jerome.harambat@chu-bordeaux.fr	PopBasedNatl	REIN	ESPN		66808385	1.23486e+07	18.4835	0.645909
Europa	Georgia □ %	Tinatin Davitaia	d_tiko@hotmail.com	IncompReg		ESPN		3679000	637477	17.3275	0.0333442
Europa	Germany	Franz Schaefer	franz.schaefer@med.uni-heidelberg.de	PopBasedNatl				81413145	1.04908e+07	12.8858	0.548734
Europa	Greece □	Nikoleta Printza	nprintza@gmail.com	PopBasedNatl	Greek Registry (Hellenic Society of Nephrology)	ESPN		10823732	1.58052e+06	14.6023	0.0826712
Asia	Hong Kong #	Wai Ming Lai	laiwm2@ha.org.hk	PopBasedNatl+IPDN	Hong Kong Renal Registry		IPDN	7305700	873811	11.9607	0.045706
Asia	India # %	Arvind Bagga	arvindbagga@hotmail.com	IncompIPDN	□		IPDN	1311050527	3.77427e+08	28.7881	19.7419
Asia	Indonesia %	Risky Vitria Prasetyo	kikiprasetyo14@gmail.com	IncompReg				257563815	7.13256e+07	27.6924	3.73079
Asia	Iran # %	Nakysa Hooman	hooman.n@iums.ac.ir	IncompIPDN	Iranian Kidney Registry		IPDN	79109272	18677281	23.6095	0.976942
Asia	Iraq	Shatha Hussain Ali	shathah666@yahoo.com	PopBasedNatl				36423395	1.49273e+07	40.9828	0.780795
Europa	Italy □	Enrico Verrina	enricoverrina@gaslini.org	PopBasedNatl	Italian Pediatric Chronic Peritoneal Dialysis Registry	ESPN		60802085	8.3362e+06	13.7104	0.436037
Asia	Japan	Motoshi Hattori	hattori@kc.twmu.ac.jp	PopBasedNatl	The Japanese National Registry Data on Pediatric CAPD Japanese Society for Dialysis Therapy			126958472	1.63211e+07	12.8555	0.853701
Asia	Malaysia	Yam Ngo LIM	ynlim57@gmail.com	PopBasedNatl	Malaysian National Renal Registry			30331007	7.58821e+06	25.018	0.396912
Asia	Myanmar %	Yi Yi Khin	yiyikhin@gmail.com	IncompReg				53897154	1.4849e+07	27.5506	0.776698
Europa	Netherlands □	Jaap Groothoff	j.w.groothoff@amc.uva.nl	PopBasedNatl	Renine	ESPN		16936520	2.79847e+06	16.5233	0.146378
Oceania	New Zealand @ #	William Wong	wwong@adhb.govt.nz	PopBasedNatl+IPDN		ANZDATA	IPDN	4595700	928649	20.2069	0.0485743
Europa	Norway	Anna Bjerre	abjerre@ous-hf.no	PopBasedNatl	Norwegian Renal Registry			5195921	933631	17.9685	0.048835
Southern America	Peru	Reyner Loza	reyfe@hotmail.com	PopBasedNatl				31376670	8.75272e+06	27.8956	0.457824
Asia	Philippines %	Ofelia Dela Rosa De Leon	ofiedoc@yahoo.com	IncompReg	Philippine Renal Disease Registry			100699395	3.2172e+07	31.9485	1.6828
Europa	Poland □	Aleksandra Zurowska	azur@gumed.edu.pl	PopBasedNatl	Polish Registry of RRT in Children	ESPN		37999494	5.67951e+06	14.9463	0.297075
Europa	Portugal □	Conceicao Mota	conceicaocmota@gmail.com	PopBasedNatl		ESPN		10348648	1.45433e+06	14.0533	0.0760708
Europa	Romania □	Liliana Garneata	lilianagarna@yahoo.com	PopBasedNatl	Romanian Renal Registry (RRR)	ESPN		19832389	3.0781e+06	15.5206	0.161005
Asia	Saudi Arabia # %	Jameela A Kari	jkari@doctors.org.uk	IncompIPDN			IPDN	31540372	9.01487e+06	28.582	0.471536
Europa	Serbia □	Dusan Paripovic	dusanparipovic73@gmail.com	PopBasedNatl		ESPN		7098247	1.15704e+06	16.3003	0.0605205
Asia	Singapore #	Hui-Kim Yap	hui_kim_yap@nuhs.edu.sg	PopBasedNatl+IPDN	Singapore Renal Registry		IPDN	5535002	860303	15.543	0.0449994
Europa	Slovakia □	Gabriel Kolvek	gabriel.kolvek@gmail.com	PopBasedNatl		ESPN		5424050	820314	15.1236	0.0429077
Europa	Slovenia	Nina Battelino	nina.battelino@mf.uni-lj.si	PopBasedNatl	Slovenian Renal Replacement Therapy Registry			2063768	305116	14.7844	0.0159596
Africa	South Africa	Mignon McCulloch	mignon.mcculloch@uct.ac.za	PopBasedNatl	South African Renal Registry			54956920	1.6069e+07	29.2392	0.840511
Asia	South Korea # %	Il-Soo Ha	ilsooha@snu.ac.kr	IncompIPDN	Korean Renal Registry		IPDN	50617045	7.08269e+06	13.9927	0.37047
Europa	Spain □ #	Angel Alonso	aamelgar@salud.madrid.org	PopBasedNatl+IPDN	Dialysis and Transplant Registry of the Spanish Society of Nephrology	ESPN	IPDN	46418269	6.90782e+06	14.8817	0.361323
Africa	Sudan	Rashid Ellidir	ellidir1@hotmail.com	PopBasedNatl	The National Center for Kidney Diseases Sudan			40234882	1.62964e+07	40.5033	0.852409
Europa	Sweden □	Maria Stendahl	maria.stendahl@rjl.se	PopBasedNatl	Swedish Renal Registry (SRR)	ESPN		9798871	1.69372e+06	17.2849	0.0885926
Africa	Tunisia # %	Mabrouk Sameh	sameh.mabrouk1@gmail.com	IncompIPDN			IPDN	11107800	2.59442e+06	23.3567	0.135705
Asia	Turkey □	Rezan Topaloglu	rezantopaloglu@hacettepe.edu.tr	PopBasedNatl		ESPN		78665830	2.01939e+07	25.6705	1.05627
Europa	UK □	Manish Sinha	manish.sinha@nhs.net	PopBasedNatl	UKRR	ESPN		65138232	1.15778e+07	17.7742	0.605594
Europa	Ukraine □ # %	Dmytro Ivanov	ivanovdd@i.kiev.ua	IncompIPDN		ESPN	IPDN	45198200	6.74701e+06	14.9276	0.352912
Asia	United Arab Emirates # %	Eva Simkova	ESimkova@dha.gov.ae	IncompIPDN	United Arab Emirates Renal Diseases Registry		IPDN	9156963	1.27625e+06	13.9375	0.0667561
Southern America	Uruguay #	Anabella Rebori	anabellarebori@gmail.com	PopBasedNatl+IPDN			IPDN	3431555	734867	21.415	0.0384383
Northern America	USA	Bradley Warady	bwarady@cmh.edu	PopBasedNatl	USRDS			321418820	6.091e+07	18.9503	3.18598
											47.0991
	Potentiele IPDN landen voor PD
	Hong Kong
	Finland
	Singapore
	Uruguay
	Belarus
	Spain
	Austria
	New Zealand

## Sheet: General information
Renal replacement therapy for children throughout the world: the need for a global registry
Authors: S. Ploos van Amstel 1, M. Noordzij 1, B. Warady 2, F. Cano 3, J.C. Craig 4, J.W. Groothoff 5, K. Ishikura 6, A. Neu 7, H. Safouh 8, H. Xu 9, K.J. Jager 1, F. Schaefer 10
1 IPNA Registry, Department of Medical Informatics, Academic Medical Center, Amsterdam Public Health research institute, University of Amsterdam, Amsterdam, The Netherlands
2 Division of Nephrology, Dialysis and Transplantation Children’s Mercy, University of Missouri-Kansas City School of Medicine, Kansas City, United States of America.
3 Division of Pediatrics, Luis Calvo Mackenna Children's Hospital, Faculty of Medicine, University of Chile, Santiago, Chile
4 Department of Nephrology, Children’s Hospital at Westmead, School of Public Health, University of Sydney, Sydney, Australia
5 Department of Pediatric Nephrology, Emma Children’s Hospital AMC, University of Amsterdam, Amsterdam, The Netherlands
6 Division of Nephrology and Rheumatology, National Center for Child Health and Development, 2-10-1, Okura, Setagaya-ku, Tokyo 157-8535, Japan
7 Division of Pediatric Nephrology, The Johns Hopkins University School of Medicine, Baltimore, The United States of America.
8 Pediatric Nephrology Unit, Faculty of Medicine, Cairo University, Cairo, Egypt
9 Kidney Development & Pediatric Kidney Disease Research Center, Children’s Hospital of Fudan University, Shanghai, China
10 Division of Pediatric Nephrology, Heidelberg University Center for Pediatrics and Adolescent Medicine, Heidelberg, Germany
Keywords: Registry; Epidemiology; Renal replacement therapy; Dialysis; Kidney transplantation.
Funded by International Pediatric Nephrology Association
Word Count: 3142 (excluding abstract, references, tables and figures)
Word count abstract: 220
Correspondence to:
Sophie Ploos van Amstel, MD
IPNA Registry, Department of Medical Informatics,
Academic Medical Center, University of Amsterdam
P.O. Box 22700, 1100 DE Amsterdam, The Netherlands
Telephone +31 20 566 5738; E-mail: s.ploosvanamstel@amc.uva.nl
	SUPPLEMENTARY MATERIAL CONTAINS
	- Supplementary Tables
	o Population based dialysis registries (survey & literature)
	o Population based transplantation registries (survey & literature)
	o Registries found in literature, but not mentioned in survey
	o International and intercontinental registries
	o Survey response and treatment availability
	o References

## Sheet: ESM 3.1
Country with response status and the main person in charge of treatment.
Continent	Country	% of world childhood population	Response	In charge of HD treatment	In charge of PD treatment	In charge of Tx treatment
AFRICA	Burkina Faso	0.4	Yes	Adult nephrologist	Not offered	Not offered
AFRICA	Guinea	0.280503	Yes, incomplete
AFRICA	Morocco	0.489498	Yes, incomplete
AFRICA	Burundi	0.261967	Yes	Adult nephrologist	Not offered	Not offered
AFRICA	Cameroon	0.519224	Yes	Adult nephrologist	Not offered	Not offered
AFRICA	Congo, Dem. Rep.	1.85883	Yes	Not offered	Joint management by pediatric and adult nephrologists	Not offered
AFRICA	Congo, Rep.	0.103027	Yes	Not offered	Not offered	Not offered
AFRICA	Côte d'Ivoire	0.504356	Yes	Not offered	Not offered	Not offered
AFRICA	Egypt	1.5872	Yes	Pediatric nephrologist	Pediatric nephrologist	Pediatric nephrologist
AFRICA	Ethiopia	2.15439	Yes	Not offered	Not offered	Not offered
AFRICA	Ghana	0.556527	Yes	Not offered	Not offered	Not offered
AFRICA	Kenya	1.00948	Yes	Joint management by pediatric and adult nephrologists	Joint management by pediatric and adult nephrologists	Pediatric nephrologist
AFRICA	Libya	0.0979719	Yes	Joint management by pediatric and adult nephrologists	Joint management by pediatric and adult nephrologists	Joint management by pediatric and adult nephrologists
AFRICA	Mali	0.437515	Yes	Joint management by pediatric and adult nephrologists	Not offered	Not offered
AFRICA	Mozambique	0.662982	Yes	Not offered	Not offered	Not offered
AFRICA	Nigeria	4.19232	Yes	Joint management by pediatric and adult nephrologists	Not offered	Joint management by pediatric nephrologist and transplant surgeon
AFRICA	South Africa	0.840511	Yes	Pediatric nephrologist	Pediatric nephrologist	Pediatric nephrologist
AFRICA	Sudan	0.852409	Yes	Pediatric nephrologist	Pediatric nephrologist	Pediatric nephrologist
AFRICA	Tanzania	1.26414	Yes	Joint management by pediatric and adult nephrologists	Not offered	Not offered
AFRICA	Tunisia	0.135705	Yes	Joint management by pediatric and adult nephrologists	Pediatric nephrologist	Joint management by pediatric and adult nephrologists
AFRICA	Zambia	0.389349	Yes	Adult nephrologist	Adult nephrologist	Adult nephrologist
AFRICA	Angola	0.623654	No contact
AFRICA	Botswana	0.0378674	No contact
AFRICA	Cabo Verde	0.00807256	No contact
AFRICA	Central African Republic	0.100098	No contact
AFRICA	Chad	0.350387	No contact
AFRICA	Comoros	0.0166098	No contact
AFRICA	Djibouti	0.0152026	No contact
AFRICA	Eritrea	0.105221	No contact
AFRICA	Gabon	0.0335048	No contact
AFRICA	Gambia	0.0480955	No contact
AFRICA	Guinea-Bissau	0.039353	No contact
AFRICA	Lesotho	0.0402843	No contact
AFRICA	Liberia	0.0996549	No contact
AFRICA	Madagascar	0.528736	No contact
AFRICA	Mauritania	0.0851388	No contact
AFRICA	Mauritius	0.0127608	No contact
AFRICA	Namibia	0.0471882	No contact
AFRICA	Rwanda	0.249293	No contact
AFRICA	Sierra Leone	0.142993	No contact
AFRICA	Somalia	0.263526	No contact
AFRICA	South Sudan	0.271644	No contact
AFRICA	Swaziland	0.0251462	No contact
AFRICA	Togo	0.161386	No contact
AFRICA	Zimbabwe	0.339511	No contact
AFRICA	Algeria	0.592125	No
AFRICA	Benin	0.239917	No
AFRICA	Equatorial Guinea	0.0173541	No
AFRICA	Malawi	0.406624	No
AFRICA	Niger	0.525272	No
AFRICA	Senegal	0.346315	No
AFRICA	Uganda	0.981841	No
ASIA	Mongolia	0.0436916	Yes, incomplete
ASIA	Yemen	0.565102	Yes, incomplete
ASIA	Bahrain	0.0154702	Yes	Pediatric nephrologist	Pediatric nephrologist	Pediatric nephrologist
ASIA	Bangladesh	2.47976	Yes	Pediatric nephrologist	Pediatric nephrologist	Joint management by pediatric nephrologist and transplant surgeon
ASIA	China	12.3591	Yes	Pediatric nephrologist	Pediatric nephrologist	Joint management by pediatric nephrologist and transplant surgeon
ASIA	Georgia	0.0333442	Yes	Joint management by pediatric and adult nephrologists	Pediatric nephrologist	Adult nephrologist
ASIA	Hong Kong SAR, China	0.045706	Yes	Pediatric nephrologist	Pediatric nephrologist	Pediatric nephrologist
ASIA	India	19.7419	Yes	Joint management by pediatric and adult nephrologists	Joint management by pediatric and adult nephrologists	Joint management by pediatric and adult nephrologists
ASIA	Indonesia	3.73079	Yes	Pediatric nephrologist	Pediatric nephrologist	Joint management by pediatric nephrologist and transplant surgeon
ASIA	Iran	0.976942	Yes	Joint management by pediatric and adult nephrologists	Pediatric nephrologist	Pediatric nephrologist
ASIA	Iraq	0.780795	Yes	Pediatric nephrologist	Not offered	Joint management by pediatric nephrologist and transplant surgeon
ASIA	Israel	0.122008	Yes	Pediatric nephrologist	Pediatric nephrologist	Pediatric nephrologist
ASIA	Japan	0.853701	Yes	Joint management by pediatric and adult nephrologists	Pediatric nephrologist	Pediatric nephrologist
ASIA	Korea, South	0.37047	Yes	Joint management by pediatric and adult nephrologists	Pediatric nephrologist	Joint management by pediatric nephrologist and transplant surgeon
ASIA	Malaysia	0.396912	Yes	Joint management by pediatric and adult nephrologists	Joint management by pediatric and adult nephrologists	Joint management by pediatric and adult nephrologists
ASIA	Myanmar	0.776698	Yes	Pediatric nephrologist	Pediatric nephrologist	Not offered
ASIA	Nepal	0.487169	Yes	Not offered	Not offered	Not offered
ASIA	Oman	0.0482001	Yes	Pediatric nephrologist	Pediatric nephrologist	Joint management by pediatric nephrologist and transplant surgeon
ASIA	Pakistan	3.45967	Yes	Pediatric nephrologist	Pediatric nephrologist	Joint management by pediatric nephrologist and transplant surgeon
ASIA	Philippines	1.6828	Yes	Pediatric nephrologist	Pediatric nephrologist	Joint management by pediatric nephrologist and transplant surgeon
ASIA	Saudi Arabia	0.471536	Yes	Joint management by pediatric and adult nephrologists	Joint management by pediatric and adult nephrologists	Joint management by pediatric and adult nephrologists
ASIA	Singapore	0.0449994	Yes	Pediatric nephrologist	Pediatric nephrologist	Pediatric nephrologist
ASIA	Syria	0.359272	Yes	Pediatric nephrologist	Pediatric nephrologist	Pediatric nephrologist
ASIA	Thailand	0.629567	Yes	Joint management by pediatric and adult nephrologists	Joint management by pediatric and adult nephrologists	Pediatric nephrologist
ASIA	Turkey	1.05627	Yes	Pediatric nephrologist	Pediatric nephrologist	Joint management by pediatric nephrologist and transplant surgeon
ASIA	Turkmenistan	0.0793289	Yes	Not offered	Not offered	Not offered
ASIA	Ukraine	0.352912	Yes	Pediatric nephrologist	Pediatric nephrologist	Pediatric nephrologist
ASIA	Vietnam	1.10754	Yes	Pediatric nephrologist	Pediatric nephrologist	Pediatric nephrologist
ASIA	Afghanistan	0.749307	No contact
ASIA	Armenia	0.0290182	No contact
ASIA	Azerbaijan	0.110651	No contact
ASIA	Bhutan	0.0108881	No contact
ASIA	Brunei Darussalam	0.0051151	No contact
ASIA	Cambodia	0.257503	No contact
ASIA	Kazakhstan	0.245178	No contact
ASIA	Korea, North	0.278518	No contact
ASIA	Kyrgyzstan	0.0978443	No contact
ASIA	Lao People's Democratic Republic	0.123707	No contact
ASIA	Macao, China	0.00399914	No contact
ASIA	Maldives	0.00588094	No contact
ASIA	Tajikistan	0.154559	No contact
ASIA	Timor-Leste	0.027619	No contact
ASIA	Uzbekistan	0.466918	No contact
ASIA	Jordan	0.141123	No
ASIA	Kuwait	0.045448	No
ASIA	Lebanon	0.0734263	No
ASIA	Qatar	0.0181484	No
ASIA	Sri Lanka	0.269491	No
ASIA	West-Bank Gaza	0.0925226	No
EUROPE	Luxembourgh	0.00489686	Yes, incomplete
EUROPE	Russia	1.26262	Yes, incomplete
EUROPE	Albania	0.0280274	Yes	Pediatric nephrologist	Pediatric nephrologist	Pediatric nephrologist
EUROPE	Austria	0.0639934	Yes	Pediatric nephrologist	Pediatric nephrologist	Pediatric nephrologist
EUROPE	Belarus	0.079954	Yes	Pediatric nephrologist	Pediatric nephrologist	Joint management by pediatric nephrologist and transplant surgeon
EUROPE	Belgium	0.100026	Yes	Pediatric nephrologist	Pediatric nephrologist	Pediatric nephrologist
EUROPE	Bulgaria	0.0531045	Yes	Pediatric nephrologist	Pediatric nephrologist	Pediatric nephrologist
EUROPE	Czech Republic	0.0830157	Yes	Pediatric nephrologist	Pediatric nephrologist	Pediatric nephrologist
EUROPE	Denmark	0.0501183	Yes	Pediatric nephrologist	Pediatric nephrologist	Pediatric nephrologist
EUROPE	Estonia	0.0110404	Yes	Joint management by pediatric and adult nephrologists	Pediatric nephrologist	Joint management by pediatric nephrologist and transplant surgeon
EUROPE	Finland	0.0468493	Yes	Joint management by pediatric and adult nephrologists	Pediatric nephrologist	Pediatric nephrologist
EUROPE	France	0.645909	Yes	Pediatric nephrologist	Pediatric nephrologist	Pediatric nephrologist
EUROPE	Germany	0.548734	Yes	Pediatric nephrologist	Pediatric nephrologist	Pediatric nephrologist
EUROPE	Greece	0.0826712	Yes	Pediatric nephrologist	Pediatric nephrologist	Pediatric nephrologist
EUROPE	Italy	0.436037	Yes	Pediatric nephrologist	Pediatric nephrologist	Pediatric nephrologist
EUROPE	Lithuania	0.0220949	Yes	Joint management by pediatric and adult nephrologists	Pediatric nephrologist	Joint management by pediatric nephrologist and transplant surgeon
EUROPE	Macedonia	0.0184308	Yes	Joint management by pediatric and adult nephrologists	Pediatric nephrologist	Joint management by pediatric and adult nephrologists
EUROPE	Malta	0.00325611	Yes	Pediatric nephrologist	Pediatric nephrologist	Pediatric nephrologist
EUROPE	Netherlands	0.146378	Yes	Pediatric nephrologist	Pediatric nephrologist	Pediatric nephrologist
EUROPE	Norway	0.048835	Yes	Adult nephrologist	Pediatric nephrologist	Pediatric nephrologist
EUROPE	Poland	0.297075	Yes	Pediatric nephrologist	Pediatric nephrologist	Pediatric nephrologist
EUROPE	Portugal	0.0760708	Yes	Pediatric nephrologist	Pediatric nephrologist	Pediatric nephrologist
EUROPE	Romania	0.161005	Yes	Pediatric nephrologist	Pediatric nephrologist	Pediatric nephrologist
EUROPE	Serbia	0.0605205	Yes	Pediatric nephrologist	Pediatric nephrologist	Pediatric nephrologist
EUROPE	Slovakia	0.0429077	Yes	Pediatric nephrologist	Pediatric nephrologist	Joint management by pediatric and adult nephrologists
EUROPE	Slovenia	0.0159596	Yes	Pediatric nephrologist	Pediatric nephrologist	Pediatric nephrologist
EUROPE	Spain	0.361323	Yes	Pediatric nephrologist	Pediatric nephrologist	Pediatric nephrologist
EUROPE	Sweden	0.0885926	Yes	Joint management by pediatric and adult nephrologists	Joint management by pediatric and adult nephrologists	Pediatric nephrologist
EUROPE	Switzerland	0.0640456	Yes	Pediatric nephrologist	Pediatric nephrologist	Pediatric nephrologist
EUROPE	United Arab Emirates	0.0667561	Yes	Pediatric nephrologist	Pediatric nephrologist	Transplant surgeon
EUROPE	United Kingdom	0.605594	Yes	Pediatric nephrologist	Pediatric nephrologist	Pediatric nephrologist
EUROPE	Kosovo	0.0241941	No contact
EUROPE	Bosnia and Herzegovina	0.0269029	No
EUROPE	Croatia	0.0329029	No
EUROPE	Cyprus	0.0100883	No
EUROPE	Hungary	0.0749687	No
EUROPE	Iceland	0.00351615	No
EUROPE	Ireland	0.0528699	No
EUROPE	Latvia	0.0154422	No
EUROPE	Moldova	0.0292492	No
EUROPE	Montenegro	0.0060731	No
LATIN AMERICA	Ecuador	0.245055	Yes, incomplete
LATIN AMERICA	Argentina	0.572154	Yes	Pediatric nephrologist	Pediatric nephrologist	Pediatric nephrologist
LATIN AMERICA	Bolivia	0.182008	Yes	Pediatric nephrologist	Pediatric nephrologist	Adult nephrologist
LATIN AMERICA	Brazil	2.50351	Yes	Pediatric nephrologist	Pediatric nephrologist	Pediatric nephrologist
LATIN AMERICA	Chile	0.18914	Yes	Pediatric nephrologist	Pediatric nephrologist	Pediatric nephrologist
LATIN AMERICA	Colombia	0.612676	Yes	Pediatric nephrologist	Pediatric nephrologist	Transplant surgeon
LATIN AMERICA	Guatemala	0.313066	Yes	Joint management by pediatric and adult nephrologists	Pediatric nephrologist	Pediatric nephrologist
LATIN AMERICA	Mexico	1.83406	Yes	Pediatric nephrologist	Pediatric nephrologist	Pediatric nephrologist
LATIN AMERICA	Nicaragua	0.0955479	Yes	Pediatric nephrologist	Pediatric nephrologist	Pediatric nephrologist
LATIN AMERICA	Paraguay	0.104645	Yes	Pediatric nephrologist	Pediatric nephrologist	Pediatric nephrologist
LATIN AMERICA	Peru	0.457824	Yes	Pediatric nephrologist	Pediatric nephrologist	Pediatric nephrologist
LATIN AMERICA	Puerto Rico	0.034303	Yes	Pediatric nephrologist	Pediatric nephrologist	Joint management by pediatric nephrologist and transplant surgeon
LATIN AMERICA	Uruguay	0.0384383	Yes	Pediatric nephrologist	Pediatric nephrologist	Joint management by pediatric and adult nephrologists
LATIN AMERICA	Venezuela	0.457318	Yes	Pediatric nephrologist	Pediatric nephrologist	Pediatric nephrologist
LATIN AMERICA	Bahamas	0.00424613	No contact
LATIN AMERICA	Belize	0.00609914	No contact
LATIN AMERICA	Dominican Republic	0.164984	No contact
LATIN AMERICA	El Salvador	0.0866158	No contact
LATIN AMERICA	Guyana	0.0115584	No contact
LATIN AMERICA	Haiti	0.189039	No contact
LATIN AMERICA	Jamaica	0.033619	No contact
LATIN AMERICA	Suriname	0.00760635	No contact
LATIN AMERICA	Trinidad and Tobago	0.0147831	No contact
LATIN AMERICA	Costa Rica	0.0561022	No
LATIN AMERICA	Cuba	0.0971386	No
LATIN AMERICA	Honduras	0.134159	No
LATIN AMERICA	Panama	0.0558285	No
NORTHERN AMERICA	Canada	0.299521	Yes	Pediatric nephrologist	Pediatric nephrologist	Pediatric nephrologist
NORTHERN AMERICA	United States of America	3.18598	Yes	Pediatric nephrologist	Pediatric nephrologist	Pediatric nephrologist
OCEANIA	Australia	0.232587	Yes	Pediatric nephrologist	Pediatric nephrologist	Pediatric nephrologist
OCEANIA	Fiji	0.0134137	Yes	Not offered	Not offered	Not offered
OCEANIA	New Zealand	0.0485743	Yes	Pediatric nephrologist	Pediatric nephrologist	Pediatric nephrologist
OCEANIA	Papua New Guinea	0.148026	Yes	Not offered	Not offered	Not offered
OCEANIA	Solomon Islands	0.0120543	Yes	Not offered	Not offered	Not offered

## Sheet: ESM 3.2
Countries with national and/or international population-based dialysis registries (haemodialysis and peritoneal dialysis).
Continent	Country that indicated the presence of a national registry	Percentage of world childhood population *				Registry found in PubMed using search strategy						Website or reference
			Contact name	Column4	Column5		Column7	Column8	Column9	Column10	Column11
Africa	Sudan	0.852409	Rashid Ellidir	ellidir1@hotmail.com	PopBasedNatl	The National Center for Kidney Diseases Sudan			40234882	1.62964e+07	40.5033	Reference 1
	South Africa	0.840511	Mignon McCulloch	mignon.mcculloch@uct.ac.za	PopBasedNatl	South African Renal Registry (SARR)			54956920	1.6069e+07	29.2392	http://www.sa-renalsociety.org/registry.asp
	Tunisia # %	0.135705	Mabrouk Sameh	sameh.mabrouk1@gmail.com	IncompIPDN			IPDN	11107800	2.59442e+06	23.3567
Asia	India # %	19.7419	Arvind Bagga	arvindbagga@hotmail.com	IncompIPDN			IPDN	1311050527	3.77427e+08	28.7881
	China % #	12.3591	Jie DIng	djnc_5855@126.com	IncompReg	Chinese Renal Data System; Taiwan Renal Registry; Shanghai Dialysis Registry			1371220000	2.36283e+08	17.2316	Reference 2 Reference 3 http://sh.cnrds.org/
	Indonesia %	3.73079	Risky Vitria Prasetyo	kikiprasetyo14@gmail.com	IncompReg				257563815	7.13256e+07	27.6924
	Bangladesh %	2.47976	Syed Saimul Huque	saimul264@yahoo.com	IncompReg				160995642	4.74083e+07	29.447
	Philippines # %	1.6828	Ofelia Dela Rosa De Leon	ofiedoc@yahoo.com	IncompIPDN	Philippine Renal Disease Registry		IPDN	100699395	3.2172e+07	31.9485	http://www.nkti.gov.ph/services/specialty-centers/renal-disease-control-program-redcop#
	Islamic Republic of Iran # %	0.976942	Nakysa Hooman	hooman.n@iums.ac.ir	IncompIPDN			IPDN	79109272	18677281	23.6095
	Japan	0.853701	Motoshi Hattori	hattori@kc.twmu.ac.jp	PopBasedNatl	The Japanese National Registry Data on Pediatric CAPD A nationwide registry of dialysis therapy by the Japanese Society for Dialysis Therapy (JSTD) A nationwide survey of pediatric ESRD patients by the Japanese Society for Pediatric Nephrolgy (JSPN)*			126958472	1.63211e+07	12.8555	Personal Communication
	Iraq	0.780795	Shatha Hussain Ali	shathah666@yahoo.com	PopBasedNatl				36423395	1.49273e+07	40.9828
	Myanmar %	0.776698	Yi Yi Khin	yiyikhin@gmail.com	IncompReg				53897154	1.4849e+07	27.5506
	Thailand % •	0.629567	Pornchai Kingwatanakul	pking718@gmail.com	IncompReg	Thailand Renal Replacement Therapy Registry			67959359	1.20361e+07	17.7108	http://thairrtregistry.org/
	Saudi Arabia # %	0.471536	Jameela A Kari	jkari@doctors.org.uk	IncompIPDN			IPDN	31540372	9.01487e+06	28.582
	Malaysia	0.396912	Yam Ngo LIM	ynlim57@gmail.com	PopBasedNatl	Malaysian National Renal Registry			30331007	7.58821e+06	25.018	http://www.msn.org.my
	South Korea # %	0.37047	Il-Soo Ha	ilsooha@snu.ac.kr	IncompIPDN	Korean Renal Registry		IPDN	50617045	7.08269e+06	13.9927	http://www.ksn.or.kr/rang_board/list.html?code=sinchart_eng
	United Arab Emirates # %	0.0667561	Eva Simkova	ESimkova@dha.gov.ae	IncompIPDN			IPDN	9156963	1.27625e+06	13.9375
	Hong Kong #	0.045706	Wai Ming Lai	laiwm2@ha.org.hk	PopBasedNatl+IPDN	Hong Kong Renal Registry (HKRR)		IPDN	7305700	873811	11.9607	Reference 4
	Singapore #	0.0449994	Hui-Kim Yap	hui_kim_yap@nuhs.edu.sg	PopBasedNatl+IPDN	Singapore Renal Registry		IPDN	5535002	860303	15.543	https://www.nrdo.gov.sg/
Europe	Turkey □	1.05627	Rezan Topaloglu	rezantopaloglu@hacettepe.edu.tr	PopBasedNatl	Turkish National Registry (TSNRR)	ESPN		78665830	2.01939e+07	25.6705	http://tsn.org.tr/en/index.php?cat=7
	France □ &	0.645909	Harambat	jerome.harambat@chu-bordeaux.fr	PopBasedNatl	Renal Epidemiology and Information Network (REIN); French Peritoneal Dialysis Registry (RDPLF)	ESPN		66808385	1.23486e+07	18.4835	http://www.sfndt.org/sn/REIN/ http://www.rdplf.org/
	United Kingdom □ &	0.605594	Manish Sinha	manish.sinha@nhs.net	PopBasedNatl	United Kingdom Renal Registry (UKRR); Scottish Renal Registry	ESPN		65138232	1.15778e+07	17.7742	https://www.renalreg.org http://www.srr.scot.nhs.uk/
	Germany □	0.548734	Franz Schaefer	franz.schaefer@med.uni-heidelberg.de	PopBasedNatl		ESPN		81413145	1.04908e+07	12.8858
	Spain □ #	0.361323	Angel Alonso	aamelgar@salud.madrid.org	PopBasedNatl+IPDN	Spanish Pediatric Registry Of Chronic Renal Insufficiency (REPIR)	ESPN	IPDN	46418269	6.90782e+06	14.8817	http://www.registrorenal.es
	Ukraine □ # %	0.352912	Dmytro Ivanov	ivanovdd@i.kiev.ua	IncompIPDN		ESPN	IPDN	45198200	6.74701e+06	14.9276
	Poland □	0.297075	Aleksandra Zurowska	azur@gumed.edu.pl	PopBasedNatl	Polish Registry of Renal Replacement Therapy in Children	ESPN		37999494	5.67951e+06	14.9463	Reference 5
	Romania □	0.161005	Liliana Garneata	lilianagarna@yahoo.com	PopBasedNatl	Romanian Renal Registry (RRR)	ESPN		19832389	3.0781e+06	15.5206	http://www.spcaroldavila.ro/index.php/activitati/registrul-renal-roman/
	Netherlands □	0.146378	Jaap Groothoff	j.w.groothoff@amc.uva.nl	PopBasedNatl	Dutch Renal Replacement Registry (RENINE)	ESPN		16936520	2.79847e+06	16.5233	http://nefrovisie.nl/renine
	Italy □	0.122008	Enrico Verrina	enricoverrina@gaslini.org	PopBasedNatl	Italian Pediatric Dialysis Registry;	ESPN		8380400	2.33256e+06	27.8335	http://www.sined.it/en/dialysis-registries.html
	Belgium □	0.100026	Koen Van Hoeck	koen.vanhoeck@uza.be	PopBasedNatl	Belgian Pediatric Nephrologists Registry (BPN)	ESPN		11285721	1.9123e+06	16.9444	http://www.sfndt.org/sn/enephro/registres/GNFB.htm http://www.nbvn.be/
	Sweden □ &	0.0885926	Maria Stendahl	maria.stendahl@rjl.se	PopBasedNatl	Swedish Renal Registry (SRR);	ESPN		9798871	1.69372e+06	17.2849	http://www.medscinet.net/snr/rapporter.aspx
	Czech Republic □	0.0830157	Karel Vondrak	8080@seznam.cz	PopBasedNatl		ESPN		10551219	1.5871e+06	15.0419
	Greece □	0.0826712	Nikoleta Printza	nprintza@gmail.com	PopBasedNatl	Service of Co-ordination and Control of the program of end stage renal disease	ESPN		10823732	1.58052e+06	14.6023	http://www.ene.gr/index.php
	Belarus □ #	0.079954	Sergey Baiko	baiko@yandex.ru	PopBasedNatl+IPDN		ESPN	IPDN	9513000	1.52857e+06	16.0682
	Portugal □	0.0760708	Conceicao Mota	conceicaocmota@gmail.com	PopBasedNatl	Registry of Portuguese Society of Nephrology	ESPN		10348648	1.45433e+06	14.0533	http://www.spnefro.pt/
	Austria □ #	0.0639934	Reinhard Kramar	rkramar@aon.at	PopBasedNatl+IPDN	Österr. Dialyse and Transplantationsregister (OEDTR)	ESPN	IPDN	8611088	1.22343e+06	14.2076	http://www.nephro.at/oedtr.htm
	Serbia □	0.0605205	Dusan Paripovic	dusanparipovic73@gmail.com	PopBasedNatl		ESPN		7098247	1.15704e+06	16.3003
	Denmark □	0.0501183	James Heaf	heaf@dadlnet.dk	PopBasedNatl	Danish Nephrology Registry			5676002	958166	16.881	Reference 6
	Norway □	0.048835	Anna Bjerre	abjerre@ous-hf.no	PopBasedNatl		ESPN		5195921	933631	17.9685
	Finland □ #	0.0468493	Kai Rönnholm	kai.ronnholm@hus.fi	PopBasedNatl+IPDN	Finnish Registry for Kidney Disease	ESPN	IPDN	5482013	895669	16.3383	http://www.muma.fi/smtr/english
	Slovakia □	0.0429077	Gabriel Kolvek	gabriel.kolvek@gmail.com	PopBasedNatl		ESPN		5424050	820314	15.1236
	Georgia □ %	0.0333442	Tinatin Davitaia	d_tiko@hotmail.com	IncompReg		ESPN		3679000	637477	17.3275
	Albania □ #	0.0280274	Diamant Shtiza	diamantshtiza@yahoo.com	PopBasedNatl+IPDN		ESPN	IPDN	2889167	535831	18.5462
	Lithuania □ % •	0.0220949	Augustina Jankauskiene	augustinajankauskiene@yahoo.com	IncompReg		ESPN		2910199	422412	14.5149
	Slovenia □	0.0159596	Nina Battelino	nina.battelino@mf.uni-lj.si	PopBasedNatl	Slovenian Renal Replacement Therapy Registry	ESPN		2063768	305116	14.7844	http://www.nephro-slovenia.si
Northern America	USA &	3.18598	Bradley Warady	bwarady@cmh.edu	PopBasedNatl	United States Renal Data System (USRDS); The Renal Disease Registry (TRDR/ORN); North American Pediatric Renal Trials and Collaborative Studies (NAPRTCS);			321418820	6.091e+07	18.9503	https://www.usrds.org/ http://www.renalnetwork.on.ca/hcpinfo/ontario_renal_reporting_system/#.WKSP9TvhBPY https://web.emmes.com/study/ped/index.htm
	Canada &	0.299521	Dr Colin White	cwhite@cw.bc.ca	PopBasedNatl	Canadian Organ Replacement Registry (CORR); Canadian Pediatric ESRD database; British Colombia Renal Database - PROMIS;			35851774	5.72627e+06	15.9721	https://www.cihi.ca/en/types-of-care/specialized-services/organ-replacements/canadian-organ-replacement-register-corr http://www.bcrenalagency.ca/health-professionals/professional-resources/promis-database
Oceania	Australia &	0.232587	Sean Kennedy	sean.kennedy@unsw.edu.au	PopBasedNatl	Australian and New Zealand Dialysis & Transplant Registry (ANZDATA)	ANZDATA		23781169	4.44662e+06	18.6981	http://www.anzdata.org.au/
	New Zealand #	0.0485743	William Wong	wwong@adhb.govt.nz	PopBasedNatl+IPDN	Australian and New Zealand Dialysis & Transplant Registry (ANZDATA)	ANZDATA	IPDN	4595700	928649	20.2069	http://www.anzdata.org.au/
Southern America	Brazil % †	2.50351	Vera Koch	vkoch@terra.com.br	IncompReg	Brazilian Registry of Dialysis (RBD/SBN)			207847528	4.78624e+07	23.0276	http://www.sbn.org.br/
	Argentina # %	0.572154	Paula Coccia	paula.coccia@hospitalitaliano.org.ar	PopBasedNatl + IPDN	Argentina Registry of Chronic Dialysis; Sociedad Argentina de Nefrologia (SAN)/Instituto Nacional Central Unico Coordinator de Ablación e Implante (INCUCAI);			43416755	1.09385e+07	25.1942	http://www.san.org.ar/ http://www.incucai.gov.ar/
	Peru # %	0.457824	Reyner Loza	reyfe@hotmail.com	PopBasedNatl	Cayetano Heredia Hospital: Unit Pediatric Nephrology Registry Children With Chronic Disease			31376670	8.75272e+06	27.8956	Personal Communication
	Uruguay #	0.0384383	Anabella Rebori	anabellarebori@gmail.com	PopBasedNatl+IPDN	Uruguayan Registry of Dialysis		IPDN	3431555	734867	21.415	http://www.nefrouruguay.com/index.php?option=com_content&task=view&id=53&ltemid=277
TOTAL		59.7958
* Percantage of world childhood population = the absolute childhood population according to the world bank / the world childhood population * 100.
□ = contributes to ESPN
# = contributes to IPDN
& = contributes to IQDR
% = Indicated that some but not all patients are followed in a national registry
† = only PD registration
• = only HD

## Sheet: ESM 3.3
Countries with national and/or international population-based transplantation registries.
Continent	Country that indicated the presence of a national registry	Percentage of world childhood population				Registry found in PubMed using search strategy						Website
			Contact name	Column4	Column5		Column7	Column8	Column9	Column10	Column11
Africa	Kenya	1.00948	Bashir Admani	bashir.admani@aku.edu	IncompReg				46050302	1.92993e+07	41.9091
	Sudan	0.852409	Rashid Ellidir	ellidir1@hotmail.com	PopBasedNatl	Sudan Renal Registry			40234882	1.62964e+07	40.5033	Reference 1
	South Africa	0.840511	Mignon McCulloch	mignon.mcculloch@uct.ac.za	PopBasedNatl	South African Renal Registry (SARR)			54956920	1.6069e+07	29.2392	http://www.sa-renalsociety.org/registry.asp
Asia	China	12.3591	Jie DIng	djnc_5855@126.com	IncompReg	Chinese Renal Data System; Taiwan Renal Registry;			1371220000	2.36283e+08	17.2316	Reference 2 Reference 3
	Pakistan	3.45967	Seema Hashmi	seemahashmi@cyber.net.pk	PopBasedNatl	Pakistan National Transplant Registry			188924874	6.61423e+07	35.0098	http://tx-society-pk.org
	Bangladesh	2.47976	Syed Saimul Huque	saimul264@yahoo.com	IncompReg				160995642	4.74083e+07	29.447
	Philippines	1.6828	Ofelia Dela Rosa De Leon	ofiedoc@yahoo.com	IncompReg	Philippine Renal Disease Registry			100699395	3.2172e+07	31.9485	http://www.nkti.gov.ph/services/specialty-centers/renal-disease-control-program-redcop#
	Japan	0.853701	Motoshi Hattori	hattori@kc.twmu.ac.jp	PopBasedNatl	Japanese Kidney Transplant Registry conducted by the Japan Society for Transplantation (JST) The Japanese Society for Clinical Renal Transplantation (JSCRT)			126958472	1.63211e+07	12.8555	Personal Communication
	Iraq	0.780795	Shatha Hussain Ali	shathah666@yahoo.com	IncompReg				36423395	1.49273e+07	40.9828
	Myanmar	0.776698	Yi Yi Khin	yiyikhin@gmail.com	IncompReg				53897154	1.4849e+07	27.5506
	Thailand	0.629567	Pornchai Kingwatanakul	pking718@gmail.com	IncompReg	Thai Transplant Registry			67959359	1.20361e+07	17.7108	http://thairrtregistry.org/
	Saudi Arabia	0.471536	Jameela A Kari	jkari@doctors.org.uk	IncompReg	Saudi Society of Organ Transplantation (SCOT)			31540372	9.01487e+06	28.582	http://www.scot.gov.sa/
	Malaysia	0.396912	Yam Ngo LIM	ynlim57@gmail.com	PopBasedNatl	Malaysian National Renal Registry; Malaysian Transplant Registry			30331007	7.58821e+06	25.018	http://www.msn.org.my http://www.mst.org.my/ntrSite/
	South Korea	0.37047	Il-Soo Ha	ilsooha@snu.ac.kr	IncompReg	Korean Organ Transplantation Registry (KOTRY)			50617045	7.08269e+06	13.9927	http://www.ksn.or.kr/rang_board/list.html?code=sinchart_eng
	Hong Kong	0.045706	Wai Ming Lai	laiwm2@ha.org.hk	PopBasedNatl	Hong Kong Renal Registry (HKRR)			7305700	873811	11.9607	Reference 4
	Singapore	0.0449994	Hui-Kim Yap	hui_kim_yap@nuhs.edu.sg	PopBasedNatl	Singapore Renal Registry			5535002	860303	15.543	https://www.nrdo.gov.sg/
Europe	Turkey •	1.05627	Rezan Topaloglu	rezantopaloglu@hacettepe.edu.tr	PopBasedNatl	Turkish National Registry (TSNRR)	ESPN		78665830	2.01939e+07	25.6705	http://tsn.org.tr/en/index.php?cat=7
	France •	0.645909	Harambat	jerome.harambat@chu-bordeaux.fr	PopBasedNatl	Renal Epidemiology and Information Network (REIN);	ESPN		66808385	1.23486e+07	18.4835	http://www.sfndt.org/sn/REIN/
	United Kingdom •	0.605594	Manish Sinha	manish.sinha@nhs.net	PopBasedNatl	United Kingdom Renal Registry; United Kingdom Transplant Registry; Scottish Renal Registry	ESPN		65138232	1.15778e+07	17.7742	https://www.renalreg.org http://www.srr.scot.nhs.uk/ http://www.odt.nhs.uk/uk-transplant-registry/
	Germany •	0.548734	Franz Schaefer	franz.schaefer@med.uni-heidelberg.de	PopBasedIntl		ESPN		81413145	1.04908e+07	12.8858
	Italy •	0.436037	Enrico Verrina	enricoverrina@gaslini.org	PopBasedNatl	Italian Dialysis and Transplant Registry (RIDT)	ESPN		60802085	8.3362e+06	13.7104	http://www.sined.it/en/dialysis-registries.html
	Spain •	0.361323	Angel Alonso	aamelgar@salud.madrid.org	PopBasedNatl	Spanish Pediatric Registry Of Chronic Renal Insufficiency (REPIR)	ESPN		46418269	6.90782e+06	14.8817	http://www.registrorenal.es
	Ukraine •	0.352912	Dmytro Ivanov	ivanovdd@i.kiev.ua	IncompReg				45198200	6.74701e+06	14.9276
	Poland •	0.297075	Aleksandra Zurowska	azur@gumed.edu.pl	PopBasedNatl	Polish Registry of RRT in Children	ESPN		37999494	5.67951e+06	14.9463	Reference 5
	Romania	0.161005	Liliana Garneata	lilianagarna@yahoo.com	IncompReg	Romanian Renal Registry (RRR)			19832389	3.0781e+06	15.5206	http://www.spcaroldavila.ro/index.php/activitati/registrul-renal-roman/
	Netherlands •	0.146378	Jaap Groothoff	j.w.groothoff@amc.uva.nl	PopBasedNatl	Dutch Renal Replacement Registry (RENINE); Dutch Transplant Registry	ESPN		16936520	2.79847e+06	16.5233	http://nefrovisie.nl/renine
	Belgium •	0.100026	Koen Van Hoeck	koen.vanhoeck@uza.be	PopBasedNatl	Belgian Pediatric Nephrologists Registry (BPN)	ESPN		11285721	1.9123e+06	16.9444	http://www.sfndt.org/sn/enephro/registres/GNFB.htm http://www.nbvn.be/
	Sweden •	0.0885926	Maria Stendahl	maria.stendahl@rjl.se	PopBasedNatl	Swedish Renal Registry (SRR)	ESPN		9798871	1.69372e+06	17.2849	http://www.medscinet.net/snr/rapporter.aspx
	Czech Republic •	0.0830157	Karel Vondrak	8080@seznam.cz	PopBasedNatl		ESPN		10551219	1.5871e+06	15.0419
	Greece •	0.0826712	Nikoleta Printza	nprintza@gmail.com	PopBasedNatl	Greek Registry (Hellenic Society of Nephrology)	ESPN		10823732	1.58052e+06	14.6023	http://www.ene.gr/index.php
	Belarus •	0.079954	Sergey Baiko	baiko@yandex.ru	PopBasedNatl		ESPN		9513000	1.52857e+06	16.0682
	Portugal •	0.0760708	Conceicao Mota	conceicaocmota@gmail.com	PopBasedNatl	Registry of Portuguese Society of Nephrology	ESPN		10348648	1.45433e+06	14.0533	http://www.spnefro.pt/
	Austria •	0.0639934	Reinhard Kramar	rkramar@aon.at	PopBasedNatl	Österr. Dialyse and Transplantationsregister (OEDTR)	ESPN		8611088	1.22343e+06	14.2076	http://www.nephro.at/oedtr.htm
	Serbia •	0.0605205	Dusan Paripovic	dusanparipovic73@gmail.com	PopBasedNatl		ESPN		7098247	1.15704e+06	16.3003
	Bulgaria •	0.0531045	Dimitar Roussinov	mitkorouss@yahoo.com	PopBasedIntl		ESPN		7177991	1.01526e+06	14.144
	Denmark •	0.0501183	James Heaf	heaf@dadlnet.dk	PopBasedNatl	Danish National Registry on Regular Dialysis and Transplantation	ESPN		5676002	958166	16.881	Reference 6
	Norway •	0.048835	Anna Bjerre	abjerre@ous-hf.no	PopBasedNatl	Norwegian Renal Registry	ESPN		5195921	933631	17.9685	http://www.nephro.no/nnr.html
	Finland •	0.0468493	Kai Rönnholm	kai.ronnholm@hus.fi	PopBasedNatl	Finnish Registry for Kidney Disease	ESPN		5482013	895669	16.3383	http://www.muma.fi/smtr/english
	Slovakia	0.0429077	Gabriel Kolvek	gabriel.kolvek@gmail.com	PopBasedNatl		ESPN		5424050	820314	15.1236
	Georgia •	0.0333442	Tinatin Davitaia	d_tiko@hotmail.com	IncompReg				3679000	637477	17.3275
	Albania •	0.0280274	Diamant Shtiza	diamantshtiza@yahoo.com	PopBasedNatl		ESPN		2889167	535831	18.5462
	Lithuania •	0.0220949	Augustina Jankauskiene	augustinajankauskiene@yahoo.com	IncompReg				2910199	422412	14.5149
	Slovenia •	0.0159596	Nina Battelino	nina.battelino@mf.uni-lj.si	PopBasedNatl	Slovenian Renal Replacement Therapy Registry	ESPN		2063768	305116	14.7844	http://www.nephro-slovenia.si
	Estonia •	0.0110404	Ulle Toots	ylle.toots@lastehaigla.ee	PopBasedIntl		ESPN		1311998	211072	16.0878
	Malta •	0.00325611	Valerie Said Conti	valerie.said@gov.mt	PopBasedIntl		ESPN		431333	62250.5	14.4321
Northern America	United States of America •	3.18598	Bradley Warady	bwarady@cmh.edu	PopBasedNatl	United States Renal Data System (USRDS); North American Pediatric Renal Trials and Collaborative Studies (NAPRTCS); Organ Procurement and Transplantation Network (OPTN/UNOS); The Scientific Registry of Transplant Recipients;			321418820	6.091e+07	18.9503	https://www.usrds.org/ https://web.emmes.com/study/ped/index.htm https://optn.transplant.hrsa.gov/ https://www.srtr.org/
	Canada	0.299521	Dr Colin White	cwhite@cw.bc.ca	PopBasedNatl	Canadian Organ replacement Registry (CORR); Canadian Pediatric ESRD database; British Colombia Transplant Database			35851774	5.72627e+06	15.9721	https://www.cihi.ca/en/types-of-care/specialized-services/organ-replacements/canadian-organ-replacement-register-corr http://www.transplant.bc.ca/statistics-research/current-statistics
Oceania	Australia •	0.232587	Sean Kennedy	sean.kennedy@unsw.edu.au	PopBasedNatl	Australian and New Zealand Dialysis and Transplant Registry (ANZDATA)	ANZDATA		23781169	4.44662e+06	18.6981	http://www.anzdata.org.au/
	New Zealand •	0.0485743	William Wong	wwong@adhb.govt.nz	PopBasedIntl	Australian and New Zealand Dialysis and Transplant Registry (ANZDATA)	ANZDATA		4595700	928649	20.2069	http://www.anzdata.org.au/
Southern America	Brazil •	2.50351	Vera Koch	vkoch@terra.com.br	PopBasedNatl	Collaborative Brazilian Pediatric Renal Transplant Registry (CoBrazPed RTx)	ALANEPE		207847528	4.78624e+07	23.0276	Reference 7
	Mexico •	1.83406	Mara Medeiros	medeiro.mara@gmail.com	PopBasedIntl		ALANEPE		127017224	3.50637e+07	27.6054
	Colombia •	0.612676	Oscar Adolfo	oscaradolfo1@gmail.com	PopBasedNatl	Colombia Healthcare Database	ALANEPE		48228704	1.17132e+07	24.2868	http://www.cuentadealtocosto.org
	Peru • %	0.457824	Reyner Loza	reyfe@hotmail.com	PopBasedIntl	Cayetano Heredia Hospital: Unit Pediatric Nephrology Registry Children With Chronic Disease	ALANEPE		31376670	8.75272e+06	27.8956	Personal Communication
	Venezuela •	0.457318				National Registry of Pediatric Renal Transplantation			31108083	8.74306e+06	28.1054	Personal Communication
	Guatemala •	0.313066	Maribel Patal	clamapa@hotmail.com	IncompReg				16342897	5.98523e+06	36.6228
	Chile •	0.18914	Marta Azocar Pruyas	martitaazocar@gmail.com	PopBasedNatl		ALANEPE		17948141	3.616e+06	20.1469
	Paraguay •	0.104645	Marlene Martinez Pico	martinezpico@hotmail.com	IncompReg				6639123	2.00062e+06	30.1338
	Uruguay	0.0384383	Anabella Rebori	anabellarebori@gmail.com	PopBasedNatl				3431555	734867	21.415
TOTAL		42.9331
* Percentage of world childhood population = the absolute childhood population according to the world bank / the world childhood population * 100.
• = contributes to at least one international registry, see table 2.
% = Indicated that some but not all patients are followed in a national registry

## Sheet: ESM 3.4
Not mentioned registries (but found in literature)
Continent	Country	Percentage of world childhood population	Survey response	Registry status	Literature search results	International	Intercontinental	Pop total	Childhood pop	Percentage children	Website
Asia	Lebanon	0.0734263	No response	Both	Lebanese registry			5850743	1.40377e+06	23.993	http://kidneyregistrylb.com/
	Brunei Darussalam	0.0051151	No contact	Both	Brunei Dialysis and Transplant Registry			423188	97791	23.1082	Reference 8
Europe	Russia □	1.26262	No response	Both	Russian Registry	ESPN		144096812	2.4139e+07	16.7519	Personal Communication with ESPN/ERA-EDTA Registry
	Ireland □	0.0528699	No response	Tx	National Renal Transplant Registry			4640703	1.01077e+06	21.7806	http://www.ika.ie/
	Croatia □	0.0329029	No response	Both	Croatian Registry of Renal Replacement Therapy	ESPN		4224404	629041	14.8907	http://www.hdndt.org/registar/hrvatski-registar-nadomjestanja-bubrezne-funkcije.html
	Bosnia and Herzegovina □	0.0269029	No response	Both	Bosnia and Herzegovina Renal Registry	ESPN		3810416	514333	13.4981	http://undt.ba/bs_BA/registar/godisnji-izvjestaji
Total		1.45384
* Percantage of world childhood population = the absolute childhood population according to the world bank / the world childhood population * 100.
# = contributes to IPDN
□ = contributes to ESPN

## Sheet: ESM 3.5
International / intercontinental registries found with literature search
Continent	Dx / Tx	Name of the registry	Participating countries		Website
Europe	Transplantation	Scandiatransplant	Denmark, Finland, Iceland, Norway, Sweden		http://www.scandiatransplant.org/
	Transplantation	Eurotransplant	Austria, Belgium, Croatia, Germany, Hungary, Luxembourg, Netherlands and Slovenia		https://www.eurotransplant.org/cms/
	Transplantation and dialysis	Renal Insufficiency Therapy in Children: Quality Assessment and Improvement (RICH-Q) **	Netherlands, Belgium and part of Germany		https://www.rich-q.nl/
	Transplantation and dialysis	European Society of Paediatric Nephrology (ESPN)	Albania, Austria, Belarus, Belgium, Bosnia Herzegovina, Bulgaria, Croatia, Cyprus, Czech republic, Denmark, Estonia, Finalnd, France, Georgia, Germany, Greece, Hungary, Iceland, Ireland, Italy, Lithuania, Macedonia, Malta, Moldova, Montenegro, Netherlands, Norway, Poland, Portugal, Romania, Russia, Serbia, Slovakia, Slovenia, Spain, Sweden, Switzerlands, Turkey, Ukrain and United Kingdom.		https://espn-reg.org/index.jsp
Intercontinental	Dialysis	International Paediatric Dialysis Network (IPDN)	Algeria, Argentina, Australia, Austria, Belgium, Brazil, Canada, Chile, China, Cuba, Colombia, Czech Republic, Denmark, Egypt, Finland, France, Germany, Greece, Guatemala, Hong Kong, Hungary, India, Iran, Israel, Italy, South Korea, Lebanon, Lithuania, Macedonia, Malaysia, Mexico, Netherlands, New Zealand, Oman, Pakistan, Panama, Peru, Philippines, Poland, Portugal, Qatar, Romania, Saudi Arabia, …		http://www.pedpd.org/
	Dialysis	International Quotidian Dialysis Registry	Australia, Canada, France, Sweden, United Kingdom, United States		Reference 9
	Transplantation	Cooperative European Paediatric Renal Transplant Initiative registry (CERTAIN)	Austria, Belarus, Czech Republic, Germany, Greece, Hungary, Ireland, Italy, Poland, Russia, Switzerland, Turkey, United Kingdom, United States		http://www.certain-registry.eu
	Transplantation	Collaborative Transplant Study	Argentina, Austria, Belgium, Brazil, Chile, Colombia, Croatia, Czech Republic, Estonia, Finland, France, Germany, Hungary, Ireland, Italy, Mexico, Netherlands, Panama, Russia, Slovenia, Spain, Sweden, Switzerland, United Kingdom, United States and Venezuela		http://www.ctstransplant.org/
Southern America	Transplantation	Latinamerican Registry of Pediatric Renal Transplantation in Children (ALANEPE)	Argentina, Brazil, Chile, Colombia, Costa Rica, Cuba, Ecuador, Guatemala, Honduras, Mexico, Nicaragua, Paraguay, Peru and Venezuela		Reference 10 Personal communication
	Transplantation and dialysis	Caribbean Renal Registry	The Bahamas, Barbados, British Virgin Islands, Cayman Islands, Jamaica, Trinidad and Tobago.		http://www.caribbeaninstituteofnephrology.net/renal-registry/
**	Added after personal communication

## Sheet: References
References:
1.	Elamin S, Obeid W, Abu-Aisha H (2010) Renal Replacement Therapy in Sudan, 2009. Arab Jounral Nephrol Transplant 3:31–36.
2.	Xie F, Zhang D, Wu J, Zhang Y, Yang Q, Sun X, Cheng J, Chen X (2012) Design and implementation of the first nationwide, web-based Chinese Renal Data System (CNRDS). BMC Med Inform Decis Mak 12:11. doi: 10.1186/1472-6947-12-11
3.	Lin Y-C, Hsu C-Y, Kao C-C, Chen T-W, Chen, H-H, Hsu C-C, Wu M-S (2014) Incidence and Prevalence of ESRD in Taiwan Renal Registry Data System ( TWRDS ): 2005- Incidence and Prevalence of ESRD in Taiwan Renal Registry Data System ( TWRDS ): Acta Nephrol 28:65–68. doi: 10.6221/AN.2014011
4.	Ho YW, Chau KF, Choy BY, Fung KS, Cheng YL, Kwan TH, Wong PN, Lai WM, Yen SK, Lo SHK, Chan CK, Leung CB (2013) Hong Kong renal registry report 2012. Hong Kong J Nephrol 15:28–43. doi: 10.1016/j.hkjn.2013.03.005
5.	Zagozdzon I, Zurowska A, Prokurat S, Rubik J, Drozdz Dd, Szczepanska M, Warzywoda A, Jander A, Ziolkowska H, Makulska I, Bienias B, Kipigroch H, Wiercinski R, Siten G (2015) Do children with end-stage renal disease live shorter? Analysis of mortality on the basis of data from the Polish Registry of renal replacement therapy in children. Adv Med Sci 60:13–17. doi: 10.1016/j.advms.2014.07.001
6.	Heaf J (2016) The Danish Nephrology Registry. Clin Epidemiol 8:621–627.
7.	Garcia C, Pestana JM, Martins S, Nogueira P, Barros V, Rohde R, Camargo M, Feltran L, Esmeraldo R, Carvalho R, Schvartsman B, Vaisbich M, Watanabe A, Cunha M, Meneses R, Prates L, Belangero V, Palma L, Carvalho D, Matuk T, Benini V, Laranjo S, Abbud-Filho M, Charpiot IMM, Ramalho HK, Lima E, Penido J, Andrade C, Gesteira M, Tavares M, Penido M, De Souza V, Wagner M (2015) Collaborative Brazilian …
8.	Tan J (2013) End stage renal disease in Brunei Darussalam - report from the first Brunei Dialysis Transplant Registry (BDTR). Ren Fail 35:1101–1104. doi: 10.3109/0886022X.2013.815101
9.	Lindsay RM, Suri RS, Moist LM, Garg AX, Cuerden M, Langford S, Hakim R, Ofsthun NJ, McDonald SP, Hawley C, Caskey FJ, Couchoud C, Awaraji C, Nesrallah GE (2011) International quotidian dialysis registry: Annual report 2010. Hemodial Int 15:15–22. doi: 10.1111/j.1542-4758.2010.00521.x
10.	Delucchi AM, MacKenna C (2010) Latin American registry of pediatric renal transplantation 2004-2008. Pediatr Transplant 14:701–708. doi: 10.1111/j.1399-3046.2010.01331.x
